# Supplementary material for: Cigarette Butts as an Emerging Urban Habitat Driving Microbial Niche Differentiation
Source: Research (Wash D C). 2026 Jul 27;9:1380. doi: 10.34133/research.1380 (PMC13402723; doi:10.34133/research.1380)
Supplement: Supplementary 1 — Graphical Abstract Figs. S1 to S13 Data S1 to S5 [file research.1380.f1.zip › Supplementary Data.xlsx]

## Sheet: content
	Content
	Sheet1	Supplementary Data 1-5
	Sheet2	Supplementary Data 1	Information on high-quality bacterial MAGs assembled from cigarette butts, phyllosphere, and soil samples.
	Sheet3	Supplementary Data 2	Life history traits and other functional genes used in this study
	Sheet4	Supplementary Data 3	Function of KO used in this study
	Sheet5	Supplementary Data 4	Function of COG used in this study
	Sheet6	Supplementary Data 5	Function of CAZy enzymes used in this study

## Sheet: Supplementary Data 1
Sample type	ID	Taxonomy classification	Compl. (%)	Cont. (%)	GC Content (%)	Genome size (bp)	Scaffolds	Abundance(FPKM)	Minimal doubling time (h)	Codon usage bias
Cigarette butts	S10C1157	d__Bacteria;p__Firmicutes;c__Bacilli;o__Bacillales_A;f__Planococcaceae;g__Planococcus;s__	90.4826	0.331126	0.4481	3	367	420.572	1.11905	0.550881
Cigarette butts	S10C147	d__Bacteria;p__Firmicutes;c__Bacilli;o__Paenibacillales;f__Paenibacillaceae;g__Saccharibacillus;s__Saccharibacillus endophyticus	96.6565	3.67802	0.537207	5.5	422	1429.83	0.781091	0.564633
Cigarette butts	S10C1513	d__Bacteria;p__Bacteroidota;c__Bacteroidia;o__Sphingobacteriales;f__Sphingobacteriaceae;g__Sphingobacterium;s__	96.7725	2.38095	0.434629	4.55	127	101.5	0.692589	0.538386
Cigarette butts	S10C1972	d__Bacteria;p__Bacteroidota;c__Bacteroidia;o__Flavobacteriales;f__Weeksellaceae;g__Chryseobacterium;s__Chryseobacterium indoltheticum	95.0576	2.20588	0.342101	3.71	215	2473.87	0.455118	0.543872
Cigarette butts	S10C361	d__Bacteria;p__Proteobacteria;c__Gammaproteobacteria;o__Burkholderiales;f__Burkholderiaceae;g__KS-M25;s__	98.3133	0.934579	0.627798	4.61	327	736.977	2.22439	0.535049
Cigarette butts	S10C4347	d__Bacteria;p__Bacteroidota;c__Bacteroidia;o__Flavobacteriales;f__Flavobacteriaceae;g__Flavobacterium;s__	97.1378	0.706714	0.389498	3.87	40	99.4582	1.13915	0.559274
Cigarette butts	S10C641	d__Bacteria;p__Bacteroidota;c__Bacteroidia;o__Sphingobacteriales;f__Sphingobacteriaceae;g__Sphingobacterium;s__Sphingobacterium kitahiroshimense	99.5238	1.90476	0.363119	5.3	242	813.045	0.974238	0.550681
Cigarette butts	S10C76	d__Bacteria;p__Bacteroidota;c__Bacteroidia;o__Sphingobacteriales;f__Sphingobacteriaceae;g__Pedobacter;s__	95.6353	2.3126	0.41974	4.3	537	409.413	1.42996	0.546933
Cigarette butts	S10C928	d__Bacteria;p__Actinobacteriota;c__Actinomycetia;o__Actinomycetales;f__Micrococcaceae;g__Glutamicibacter;s__Glutamicibacter mishrai	97.7403	3.36391	0.593563	3.48	275	506.967	0.449121	0.589345
Cigarette butts	S11C389	d__Bacteria;p__Actinobacteriota;c__Actinomycetia;o__Actinomycetales;f__Micrococcaceae;g__Kocuria;s__Kocuria rosea	96.7105	1.94079	0.735551	3.01	411	5145.66	3.44561	0.479433
Cigarette butts	S12C172	d__Bacteria;p__Proteobacteria;c__Gammaproteobacteria;o__Pseudomonadales;f__Pseudomonadaceae;g__Pseudomonas_E;s__Pseudomonas_E sp003935425	94.9488	2.70112	0.614925	4.8	621	1664.32	1.28834	0.543858
Cigarette butts	S12C2431	d__Bacteria;p__Bacteroidota;c__Bacteroidia;o__Cytophagales;f__Spirosomaceae;g__Dyadobacter;s__	93.5119	0.595238	0.439849	5.06	85	88.9864	2.06782	0.531569
Cigarette butts	S12C711	d__Bacteria;p__Proteobacteria;c__Gammaproteobacteria;o__Burkholderiales;f__Burkholderiaceae;g__Duganella;s__Duganella zoogloeoides	98.8655	0.896921	0.638624	5.95	37	492.444	1.08857	0.537924
Cigarette butts	S12C9336	d__Bacteria;p__Proteobacteria;c__Gammaproteobacteria;o__Pseudomonadales;f__Pseudomonadaceae;g__Pseudomonas_E;s__Pseudomonas_E argentinensis	96.6802	0.660173	0.636329	4.58	41	109.703	1.2789	0.544629
Cigarette butts	S13C99	d__Bacteria;p__Proteobacteria;c__Gammaproteobacteria;o__Enterobacterales;f__Enterobacteriaceae;g__Pantoea;s__Pantoea eucrina	95.0412	1.86893	0.566517	3.57	219	578.139	29.1986	0.544328
Cigarette butts	S14C1681	d__Bacteria;p__Actinobacteriota;c__Actinomycetia;o__Actinomycetales;f__Microbacteriaceae;g__Microbacterium;s__	91.7549	1.13636	0.683482	3.21	150	675.341	0.766995	0.513773
Cigarette butts	S14C2309	d__Bacteria;p__Firmicutes;c__Bacilli;o__Exiguobacterales;f__Exiguobacteraceae;g__Exiguobacterium_A;s__Exiguobacterium_A indicum	99.3421	0	0.472638	2.98	13	66.4565	0.315608	0.555332
Cigarette butts	S15C172	d__Bacteria;p__Proteobacteria;c__Gammaproteobacteria;o__Pseudomonadales;f__Pseudomonadaceae;g__Pseudomonas_E;s__Pseudomonas_E sp003935425	97.4135	4.05521	0.61485	4.9	325	1346.11	1.12412	0.541506
Cigarette butts	S15C640	d__Bacteria;p__Actinobacteriota;c__Actinomycetia;o__Mycobacteriales;f__Mycobacteriaceae;g__Rhodococcus_B;s__	95.5363	0.733083	0.636729	5.43	378	622.715	1.92396	0.534249
Cigarette butts	S16C127	d__Bacteria;p__Proteobacteria;c__Gammaproteobacteria;o__Burkholderiales;f__Burkholderiaceae;g__Duganella;s__	97.2858	0.254351	0.637333	6.02	65	1010.19	0.796838	0.539098
Cigarette butts	S17C203	d__Bacteria;p__Proteobacteria;c__Gammaproteobacteria;o__Pseudomonadales;f__Pseudomonadaceae;g__Pseudomonas_B;s__Pseudomonas_B luteola	90.0732	2.12933	0.556239	4.23	883	3211.59	1.8188	0.563521
Cigarette butts	S17C2318	d__Bacteria;p__Proteobacteria;c__Gammaproteobacteria;o__Enterobacterales;f__Enterobacteriaceae;g__Escherichia;s__Escherichia coli	98.7953	0.23539	0.507367	4.39	72	288.849	4.01385	0.561951
Cigarette butts	S17C342	d__Bacteria;p__Proteobacteria;c__Gammaproteobacteria;o__Enterobacterales;f__Enterobacteriaceae;g__Pseudescherichia;s__Pseudescherichia sp002298805	97.367	0.669417	0.565205	4.01	36	190.439	1.69831	0.559659
Cigarette butts	S17C4013	d__Bacteria;p__Proteobacteria;c__Gammaproteobacteria;o__Pseudomonadales;f__Pseudomonadaceae;g__Pseudomonas_E;s__Pseudomonas_E koreensis_C	98.655	1.48502	0.600936	5.55	162	2520.74	3.31261	0.553427
Cigarette butts	S17C578	d__Bacteria;p__Actinobacteriota;c__Actinomycetia;o__Actinomycetales;f__Microbacteriaceae;g__Microbacterium;s__Microbacterium foliorum_A	96.9835	0.505051	0.681529	3.37	187	1139.91	0.749107	0.514696
Cigarette butts	S18C208	d__Bacteria;p__Proteobacteria;c__Gammaproteobacteria;o__Pseudomonadales;f__Pseudomonadaceae;g__Pseudomonas_E;s__Pseudomonas_E umsongensis	96.2188	4.09937	0.598139	6.21	664	3862.75	2.31838	0.557914
Cigarette butts	S18C96	d__Bacteria;p__Proteobacteria;c__Gammaproteobacteria;o__Pseudomonadales;f__Moraxellaceae;g__Acinetobacter;s__Acinetobacter johnsonii	98.9697	0.342466	0.417106	3.12	189	613.694	0.61435	0.558663
Cigarette butts	S19C82	d__Bacteria;p__Proteobacteria;c__Gammaproteobacteria;o__Enterobacterales;f__Enterobacteriaceae;g__Erwinia;s__Erwinia sp003937915	91.6515	1.28636	0.56618	3.74	549	722.298	1.45354	0.550245
Cigarette butts	S1C129	d__Bacteria;p__Proteobacteria;c__Gammaproteobacteria;o__Burkholderiales;f__Burkholderiaceae;g__Pelomonas;s__Pelomonas sp003963075	97.6636	1.16822	0.683982	4.73	70	269.119	2.5218	0.538862
Cigarette butts	S1C172	d__Bacteria;p__Proteobacteria;c__Gammaproteobacteria;o__Pseudomonadales;f__Pseudomonadaceae;g__Pseudomonas_E;s__Pseudomonas_E sp003935425	93.8385	0.856021	0.616488	4.66	430	1226.52	4.15277	0.540208
Cigarette butts	S1C253	d__Bacteria;p__Firmicutes;c__Bacilli;o__Lactobacillales;f__Carnobacteriaceae;g__Carnobacterium_A;s__Carnobacterium_A inhibens	97.2678	2.85857	0.349409	2.43	178	11422.3	1.10565	0.541129
Cigarette butts	S1C32	d__Bacteria;p__Actinobacteriota;c__Actinomycetia;o__Actinomycetales;f__Microbacteriaceae;g__Glaciihabitans;s__	90.767	1.31874	0.668105	3.03	539	1222.67	1.2319	0.541572
Cigarette butts	S1C4309	d__Bacteria;p__Actinobacteriota;c__Actinomycetia;o__Actinomycetales;f__Cellulomonadaceae;g__Cellulomonas;s__	100	0.44316	0.749338	4.07	19	149.301	1.67083	0.478823
Cigarette butts	S1C4528	d__Bacteria;p__Proteobacteria;c__Gammaproteobacteria;o__Pseudomonadales;f__Pseudomonadaceae;g__Pseudomonas_E;s__	94.3498	0.87482	0.613357	5.55	191	1785.95	1.18532	0.552051
Cigarette butts	S20C454	d__Bacteria;p__Proteobacteria;c__Gammaproteobacteria;o__Enterobacterales;f__Enterobacteriaceae;g__Pantoea;s__Pantoea sp003512445	98.6316	0.491803	0.550967	4.43	46	796.348	3.44743	0.551693
Cigarette butts	S21C1181	d__Bacteria;p__Actinobacteriota;c__Actinomycetia;o__Actinomycetales;f__Microbacteriaceae;g__Microbacterium;s__Microbacterium arborescens	92.7673	2.61139	0.703662	3.07	252	1020.81	0.856997	0.504201
Cigarette butts	S21C1209	d__Bacteria;p__Proteobacteria;c__Gammaproteobacteria;o__Enterobacterales;f__Enterobacteriaceae;g__Pseudescherichia;s__	93.4808	1.95259	0.568271	3.86	261	264.174	52.6607	0.555779
Cigarette butts	S21C1259	d__Bacteria;p__Firmicutes;c__Bacilli;o__Bacillales_D;f__Amphibacillaceae;g__Terribacillus;s__Terribacillus saccharophilus	98.0132	0.883002	0.427556	3.29	262	619.291	1.20751	0.551084
Cigarette butts	S21C1561	d__Bacteria;p__Bacteroidota;c__Bacteroidia;o__Sphingobacteriales;f__Sphingobacteriaceae;g__Pedobacter;s__Pedobacter suwonensis	98.0861	0.66454	0.393869	5.19	48	99.9928	1.0675	0.539609
Cigarette butts	S21C2343	d__Bacteria;p__Firmicutes;c__Bacilli;o__Paenibacillales;f__Paenibacillaceae;g__Paenibacillus;s__	99.8529	1.37255	0.467779	6.73	89	82.6726	1.43637	0.557335
Cigarette butts	S21C319	d__Bacteria;p__Proteobacteria;c__Alphaproteobacteria;o__Sphingomonadales;f__Sphingomonadaceae;g__Sphingobium;s__Sphingobium yanoikuyae	90.0818	1.27986	0.652041	3.73	110	854.474	0.856963	0.533321
Cigarette butts	S21C332	d__Bacteria;p__Actinobacteriota;c__Actinomycetia;o__Mycobacteriales;f__Mycobacteriaceae;g__Mycobacterium;s__Mycobacterium bacteremicum	91.2945	4.54088	0.685893	4.85	662	1971.95	2.84491	0.518187
Cigarette butts	S21C339	d__Bacteria;p__Proteobacteria;c__Gammaproteobacteria;o__Burkholderiales;f__Burkholderiaceae;g__Acidovorax_A;s__	97.6989	0.515572	0.670009	4.26	178	482.177	2.20657	0.536577
Cigarette butts	S21C348	d__Bacteria;p__Proteobacteria;c__Alphaproteobacteria;o__Sphingomonadales;f__Sphingomonadaceae;g__Novosphingobium;s__	90.9886	4.94393	0.663422	3.74	547	2524.74	1.33796	0.537611
Cigarette butts	S21C364	d__Bacteria;p__Proteobacteria;c__Gammaproteobacteria;o__Pseudomonadales;f__Pseudomonadaceae;g__Pseudomonas_E;s__	92.8615	3.28955	0.618239	5.59	301	2618.21	4.74819	0.548398
Cigarette butts	S21C412	d__Bacteria;p__Proteobacteria;c__Gammaproteobacteria;o__Enterobacterales;f__Enterobacteriaceae;g__Phytobacter;s__Phytobacter sp002377245	95.0845	1.05609	0.535902	4.59	93	197.986	4.94111	0.550594
Cigarette butts	S21C616	d__Bacteria;p__Verrucomicrobiota;c__Verrucomicrobiae;o__Verrucomicrobiales;f__Akkermansiaceae;g__UBA1315;s__	97.9192	1.70068	0.602211	4.87	238	181.254	1.17191	0.569175
Cigarette butts	S21C671	d__Bacteria;p__Proteobacteria;c__Gammaproteobacteria;o__Pseudomonadales;f__Pseudomonadaceae;g__Pseudomonas_E;s__Pseudomonas_E sp003052515	90.8101	1.75633	0.606325	4.91	506	579.518	8.56863	0.538537
Cigarette butts	S21C9143	d__Bacteria;p__Proteobacteria;c__Alphaproteobacteria;o__Caulobacterales;f__Caulobacteraceae;g__Brevundimonas;s__	98.6612	3.76623	0.677222	3.2	50	1019.92	1.32112	0.540076
Cigarette butts	S22C578	d__Bacteria;p__Actinobacteriota;c__Actinomycetia;o__Actinomycetales;f__Microbacteriaceae;g__Microbacterium;s__Microbacterium foliorum_A	93.06	4.0404	0.682325	3.24	286	1118.83	1.13649	0.513453
Cigarette butts	S22C741	d__Bacteria;p__Proteobacteria;c__Gammaproteobacteria;o__Pseudomonadales;f__Pseudomonadaceae;g__Pseudomonas_E;s__Pseudomonas_E sp900108875	94.6719	3.32406	0.606087	5.82	84	2101.22	1.9264	0.542265
Cigarette butts	S23C129	d__Bacteria;p__Proteobacteria;c__Gammaproteobacteria;o__Burkholderiales;f__Burkholderiaceae;g__Pelomonas;s__Pelomonas sp003963075	97.1963	0.915109	0.687308	4.32	170	390.935	2.401	0.533091
Cigarette butts	S23C172	d__Bacteria;p__Proteobacteria;c__Gammaproteobacteria;o__Pseudomonadales;f__Pseudomonadaceae;g__Pseudomonas_E;s__Pseudomonas_E sp003935425	96.0493	2.68699	0.614911	4.8	495	1744.33	1.31485	0.542686
Cigarette butts	S24C1140	d__Bacteria;p__Actinobacteriota;c__Actinomycetia;o__Actinomycetales;f__Microbacteriaceae;g__Microbacterium;s__Microbacterium oleivorans_A	92.1326	2.03046	0.708153	2.73	133	1768.31	1.48657	0.499801
Cigarette butts	S24C2467	d__Bacteria;p__Proteobacteria;c__Alphaproteobacteria;o__Caulobacterales;f__Caulobacteraceae;g__Asticcacaulis;s__	93.1986	2.75974	0.606232	3.12	417	606.815	2.27037	0.558214
Cigarette butts	S24C6761	d__Bacteria;p__Proteobacteria;c__Alphaproteobacteria;o__Sphingomonadales;f__Sphingomonadaceae;g__Sphingobium;s__	93.1115	0.133842	0.633225	2.93	23	85.7376	1.42207	0.543028
Cigarette butts	S25C1984	d__Bacteria;p__Bacteroidota;c__Bacteroidia;o__Sphingobacteriales;f__Sphingobacteriaceae;g__Pedobacter;s__	94.6837	0.015949	0.379569	4.59	28	46.4623	0.924316	0.548167
Cigarette butts	S25C208	d__Bacteria;p__Proteobacteria;c__Gammaproteobacteria;o__Pseudomonadales;f__Pseudomonadaceae;g__Pseudomonas_E;s__Pseudomonas_E umsongensis	95.0953	4.62065	0.59734	6.4	583	3863.2	1.9222	0.558543
Cigarette butts	S25C581	d__Bacteria;p__Firmicutes;c__Bacilli;o__Lactobacillales;f__Carnobacteriaceae;g__Desemzia;s__Desemzia incerta	91.8033	3.73406	0.378439	2.14	117	725.233	0.726813	0.550216
Cigarette butts	S25C747	d__Bacteria;p__Proteobacteria;c__Alphaproteobacteria;o__Rhizobiales;f__Rhizobiaceae;g__Agrobacterium;s__	93.949	1.77024	0.562089	4.26	278	294.903	0.634762	0.547711
Cigarette butts	S25C834	d__Bacteria;p__Proteobacteria;c__Gammaproteobacteria;o__Burkholderiales;f__Burkholderiaceae;g__BIGb0124;s__BIGb0124 sp003752175	96.1059	0.186916	0.660851	4.44	178	176.989	1.55851	0.536125
Cigarette butts	S27C1315	d__Bacteria;p__Bacteroidota;c__Bacteroidia;o__Sphingobacteriales;f__Sphingobacteriaceae;g__Sphingobacterium;s__Sphingobacterium kitahiroshimense	99.0741	0.952381	0.361294	4.92	164	307.865	1.09979	0.549135
Cigarette butts	S27C149	d__Bacteria;p__Proteobacteria;c__Gammaproteobacteria;o__Enterobacterales;f__Enterobacteriaceae;g__Erwinia_B;s__Erwinia_B gerundensis	96.1227	2.17701	0.556337	3.81	439	838.451	2.59778	0.548478
Cigarette butts	S27C200	d__Bacteria;p__Proteobacteria;c__Alphaproteobacteria;o__Sphingomonadales;f__Sphingomonadaceae;g__Sphingomonas;s__	90.0961	1.92995	0.668476	2.66	333	1670.05	1.56479	0.522814
Cigarette butts	S27C573	d__Bacteria;p__Bacteroidota;c__Bacteroidia;o__Sphingobacteriales;f__Sphingobacteriaceae;g__Pedobacter;s__	91.0898	2.87081	0.438254	4.23	448	537.623	0.485216	0.548325
Cigarette butts	S27C82	d__Bacteria;p__Proteobacteria;c__Gammaproteobacteria;o__Enterobacterales;f__Enterobacteriaceae;g__Erwinia;s__Erwinia sp003937915	97.4791	0.369483	0.561074	4.26	51	113.147	1.78061	0.551943
Cigarette butts	S27C834	d__Bacteria;p__Proteobacteria;c__Gammaproteobacteria;o__Burkholderiales;f__Burkholderiaceae;g__BIGb0124;s__BIGb0124 sp003752175	96.4316	2.06386	0.663373	4.33	532	588.335	1.79505	0.536932
Cigarette butts	S28C129	d__Bacteria;p__Proteobacteria;c__Gammaproteobacteria;o__Burkholderiales;f__Burkholderiaceae;g__Pelomonas;s__Pelomonas sp003963075	97.6636	1.35514	0.684467	4.68	75	431.021	2.49294	0.537668
Cigarette butts	S28C6204	d__Bacteria;p__Proteobacteria;c__Alphaproteobacteria;o__Caulobacterales;f__Caulobacteraceae;g__Caulobacter;s__	98.6836	1.74242	0.693974	3.74	157	456.23	1.52581	0.521453
Cigarette butts	S29C928	d__Bacteria;p__Actinobacteriota;c__Actinomycetia;o__Actinomycetales;f__Micrococcaceae;g__Glutamicibacter;s__Glutamicibacter mishrai	94.4894	1.09327	0.597177	3.05	340	531.554	0.516035	0.58389
Cigarette butts	S29C979	d__Bacteria;p__Actinobacteriota;c__Actinomycetia;o__Mycobacteriales;f__Mycobacteriaceae;g__Rhodococcus_B;s__Rhodococcus_B sp002259415	96.8761	1.01504	0.644899	4.93	311	3641.26	1.29747	0.538776
Cigarette butts	S2C1127	d__Bacteria;p__Proteobacteria;c__Gammaproteobacteria;o__Burkholderiales;f__Burkholderiaceae;g__KS-M25;s__	95.0019	0.0424809	0.627549	4.53	327	386.97	2.33865	0.536091
Cigarette butts	S30C110	d__Bacteria;p__Bacteroidota;c__Bacteroidia;o__Flavobacteriales;f__Flavobacteriaceae;g__Flavobacterium;s__	97.98	1.74912	0.455383	3.75	256	187.537	0.439987	0.567085
Cigarette butts	S30C1389	d__Bacteria;p__Proteobacteria;c__Gammaproteobacteria;o__Burkholderiales;f__Burkholderiaceae;g__Massilia;s__	97.95	0.4	0.663983	5.11	48	630.587	1.21759	0.531977
Cigarette butts	S30C5805	d__Bacteria;p__Bacteroidota;c__Bacteroidia;o__Sphingobacteriales;f__Sphingobacteriaceae;g__Pedobacter;s__	96.6507	0	0.379091	3.51	53	73.8437	1.58958	0.541441
Cigarette butts	S30C610	d__Bacteria;p__Actinobacteriota;c__Actinomycetia;o__Actinomycetales;f__Cellulomonadaceae;g__Cellulomonas;s__Cellulomonas sp003696205	96.5318	1.15607	0.75078	4.15	202	1019.76	1.65959	0.482791
Cigarette butts	S30C993	d__Bacteria;p__Actinobacteriota;c__Actinomycetia;o__Actinomycetales;f__Microbacteriaceae;g__Curtobacterium;s__Curtobacterium sp003755065	93.4052	1.64141	0.71117	3.41	152	3173.6	1.14464	0.493574
Cigarette butts	S33C1382	d__Bacteria;p__Proteobacteria;c__Gammaproteobacteria;o__Enterobacterales;f__Enterobacteriaceae;g__Erwinia;s__Erwinia sp007981265	94.5352	0.323315	0.532925	4	118	124.336	2.83869	0.545381
Cigarette butts	S33C1988	d__Bacteria;p__Bacteroidota;c__Bacteroidia;o__Flavobacteriales;f__Weeksellaceae;g__Chryseobacterium;s__	92.2321	1.47059	0.331689	3.4	353	452.543	0.806151	0.54258
Cigarette butts	S33C2264	d__Bacteria;p__Firmicutes;c__Bacilli;o__Paenibacillales;f__Paenibacillaceae;g__Saccharibacillus;s__	92.6335	2.23133	0.521972	5.51	293	205.89	1.05648	0.572846
Cigarette butts	S33C3186	d__Bacteria;p__Bacteroidota;c__Bacteroidia;o__Sphingobacteriales;f__Sphingobacteriaceae;g__Sphingobacterium;s__Sphingobacterium sp002454415	96.0317	1.5873	0.39759	5.37	91	139.044	0.508133	0.545434
Cigarette butts	S33C665	d__Bacteria;p__Proteobacteria;c__Alphaproteobacteria;o__Rhizobiales;f__Rhizobiaceae;g__Neorhizobium;s__	90.7174	2.74751	0.597105	4.8	283	2592.35	1.51607	0.550749
Cigarette butts	S33C7169	d__Bacteria;p__Bacteroidota;c__Bacteroidia;o__Flavobacteriales;f__Flavobacteriaceae;g__Flavobacterium;s__	97.9487	0	0.370967	2.95	79	73.0121	0.69531	0.553942
Cigarette butts	S33C99	d__Bacteria;p__Proteobacteria;c__Gammaproteobacteria;o__Enterobacterales;f__Enterobacteriaceae;g__Pantoea;s__Pantoea eucrina	98.3433	1.54567	0.565112	3.71	81	253.922	3.66696	0.544618
Cigarette butts	S34C1189	d__Bacteria;p__Bacteroidota;c__Bacteroidia;o__Flavobacteriales;f__Weeksellaceae;g__Chryseobacterium;s__	92.5738	0.220588	0.340555	4.08	68	472.901	0.516403	0.545544
Cigarette butts	S34C23339	d__Bacteria;p__Proteobacteria;c__Gammaproteobacteria;o__Burkholderiales;f__Burkholderiaceae;g__Janthinobacterium;s__	98.12	1	0.629537	6.14	48	350.06	0.71046	0.538163
Cigarette butts	S34C253	d__Bacteria;p__Firmicutes;c__Bacilli;o__Lactobacillales;f__Carnobacteriaceae;g__Carnobacterium_A;s__Carnobacterium_A inhibens	99.0437	0.728597	0.350427	2.19	120	901.015	1.07952	0.538874
Cigarette butts	S34C481	d__Bacteria;p__Proteobacteria;c__Gammaproteobacteria;o__Pseudomonadales;f__Moraxellaceae;g__Alkanindiges;s__Alkanindiges sp001982605	99.4253	0.063857	0.46931	2.85	196	408.753	2.57773	0.552343
Cigarette butts	S34C566	d__Bacteria;p__Proteobacteria;c__Gammaproteobacteria;o__Burkholderiales;f__Burkholderiaceae;g__;s__	96.6003	0.896414	0.607665	4.37	92	145.906	4.13023	0.550742
Cigarette butts	S34C81	d__Bacteria;p__Bacteroidota;c__Bacteroidia;o__Sphingobacteriales;f__Sphingobacteriaceae;g__Sphingobacterium;s__Sphingobacterium sp000938735	97.1825	3.01587	0.367477	4.87	308	476.949	0.643942	0.552732
Cigarette butts	S34C9891	d__Bacteria;p__Proteobacteria;c__Gammaproteobacteria;o__Burkholderiales;f__Burkholderiaceae;g__Duganella;s__	97.4699	0.381526	0.63204	5.73	35	403.825	0.52568	0.535798
Cigarette butts	S35C1709	d__Bacteria;p__Actinobacteriota;c__Actinomycetia;o__Actinomycetales;f__Microbacteriaceae;g__Glaciihabitans;s__	90.0176	0.635139	0.663153	3.39	434	2271.46	1.64897	0.549139
Cigarette butts	S35C2055	d__Bacteria;p__Proteobacteria;c__Gammaproteobacteria;o__Burkholderiales;f__Burkholderiaceae;g__Massilia;s__	94.7784	3.3285	0.660236	5.4	241	1396.32	3.82106	0.534209
Cigarette butts	S35C2937	d__Bacteria;p__Proteobacteria;c__Gammaproteobacteria;o__Enterobacterales;f__Enterobacteriaceae;g__Erwinia;s__	98.0485	1.01535	0.542765	4.54	92	209.624	2.30278	0.555239
Cigarette butts	S3C342	d__Bacteria;p__Proteobacteria;c__Gammaproteobacteria;o__Enterobacterales;f__Enterobacteriaceae;g__Pseudescherichia;s__Pseudescherichia sp002298805	96.3267	0.599973	0.567938	3.83	164	417.757	2.01313	0.557961
Cigarette butts	S3C78	d__Bacteria;p__Proteobacteria;c__Alphaproteobacteria;o__Rhizobiales;f__Rhizobiaceae;g__Agrobacterium;s__Agrobacterium sp900468285	95.0982	2.10374	0.573286	4.12	565	1654.1	1.34821	0.5484
Cigarette butts	S3C82	d__Bacteria;p__Proteobacteria;c__Gammaproteobacteria;o__Enterobacterales;f__Enterobacteriaceae;g__Erwinia;s__Erwinia sp003937915	95.9893	0.364299	0.564935	3.95	244	189.324	2.06922	0.548128
Cigarette butts	S3C99	d__Bacteria;p__Proteobacteria;c__Gammaproteobacteria;o__Enterobacterales;f__Enterobacteriaceae;g__Pantoea;s__Pantoea eucrina	97.8739	1.54411	0.566975	3.61	153	606.86	1.43147	0.543149
Cigarette butts	S4C1156	d__Bacteria;p__Proteobacteria;c__Gammaproteobacteria;o__Enterobacterales;f__Enterobacteriaceae;g__Kosakonia;s__Kosakonia cowanii	97.7443	1.33127	0.563635	4.24	230	1108.85	14.796	0.552616
Cigarette butts	S4C1209	d__Bacteria;p__Proteobacteria;c__Gammaproteobacteria;o__Enterobacterales;f__Enterobacteriaceae;g__Pseudescherichia;s__	96.6509	0.950255	0.56824	3.92	45	130.323	42.5089	0.553887
Cigarette butts	S4C162	d__Bacteria;p__Bacteroidota;c__Bacteroidia;o__Sphingobacteriales;f__Sphingobacteriaceae;g__Sphingobacterium;s__Sphingobacterium sp002420705	96.0053	2.55556	0.401393	5.39	531	351.161	0.602069	0.54826
Cigarette butts	S4C1678	d__Bacteria;p__Bacteroidota;c__Bacteroidia;o__Sphingobacteriales;f__Sphingobacteriaceae;g__Sphingobacterium;s__Sphingobacterium kitahiroshimense	98.4392	1.44444	0.362543	4.95	319	432.083	1.08778	0.548633
Cigarette butts	S4C1938	d__Bacteria;p__Actinobacteriota;c__Actinomycetia;o__Actinomycetales;f__Microbacteriaceae;g__Microbacterium;s__Microbacterium foliorum_B	90.1349	3.32492	0.680265	3.29	196	967.575	1.08585	0.515499
Cigarette butts	S4C3588	d__Bacteria;p__Bacteroidota;c__Bacteroidia;o__Flavobacteriales;f__Flavobacteriaceae;g__Flavobacterium;s__Flavobacterium psychrophilum_A	97.4503	3.03298	0.387416	3.89	179	180.495	0.756596	0.558518
Cigarette butts	S4C406	d__Bacteria;p__Bacteroidota;c__Bacteroidia;o__Sphingobacteriales;f__Sphingobacteriaceae;g__Pedobacter;s__Pedobacter helvus	96.1988	1.03668	0.377201	4.14	87	121.512	0.935642	0.54612
Cigarette butts	S4C449	d__Bacteria;p__Actinobacteriota;c__Actinomycetia;o__Actinomycetales;f__Microbacteriaceae;g__Okibacterium;s__	94.8416	0.829726	0.67934	2.91	308	1270.61	1.16019	0.536087
Cigarette butts	S4C499	d__Bacteria;p__Proteobacteria;c__Gammaproteobacteria;o__Enterobacterales;f__Enterobacteriaceae;g__Pantoea;s__Pantoea anthophila	98.6967	0.190977	0.568404	4.37	153	1119.68	1.14687	0.55224
Cigarette butts	S4C54	d__Bacteria;p__Proteobacteria;c__Gammaproteobacteria;o__Pseudomonadales;f__Moraxellaceae;g__Alkanindiges;s__	94.7557	1.88777	0.470801	2.64	425	426.208	3.13823	0.546265
Cigarette butts	S4C572	d__Bacteria;p__Bacteroidota;c__Bacteroidia;o__Flavobacteriales;f__Flavobacteriaceae;g__Flavobacterium;s__	90.4219	1.4345	0.350927	4.06	680	737.522	1.21759	0.543019
Cigarette butts	S4C586	d__Bacteria;p__Proteobacteria;c__Gammaproteobacteria;o__Xanthomonadales;f__Xanthomonadaceae;g__Stenotrophomonas;s__Stenotrophomonas rhizophila_A	96.1651	0.502874	0.668775	3.79	31	537.417	3.39637	0.537017
Cigarette butts	S4C76	d__Bacteria;p__Bacteroidota;c__Bacteroidia;o__Sphingobacteriales;f__Sphingobacteriaceae;g__Pedobacter;s__	94.6996	3.16587	0.419239	4.71	415	409.951	1.17268	0.547989
Cigarette butts	S5C2937	d__Bacteria;p__Proteobacteria;c__Gammaproteobacteria;o__Enterobacterales;f__Enterobacteriaceae;g__Erwinia;s__	99.1803	0.913349	0.542158	4.43	48	333.596	1.87812	0.554619
Cigarette butts	S5C476	d__Bacteria;p__Proteobacteria;c__Gammaproteobacteria;o__Xanthomonadales;f__Xanthomonadaceae;g__Stenotrophomonas;s__Stenotrophomonas chelatiphaga	96.6682	3.12746	0.669756	3.73	391	2269.37	3.05851	0.533977
Cigarette butts	S6C2246	d__Bacteria;p__Cyanobacteria;c__Cyanobacteriia;o__Cyanobacteriales;f__Chroococcidiopsidaceae;g__;s__	95.6296	2.07407	0.425248	4.56	541	1421.56	10.9612	0.549104
Cigarette butts	S6C389	d__Bacteria;p__Actinobacteriota;c__Actinomycetia;o__Actinomycetales;f__Micrococcaceae;g__Kocuria;s__Kocuria rosea	93.4211	4.66009	0.731193	3.48	529	4540.01	1.87634	0.491957
Cigarette butts	S9C1045	d__Bacteria;p__Actinobacteriota;c__Actinomycetia;o__Actinomycetales;f__Microbacteriaceae;g__Glaciihabitans;s__	91.344	2.50102	0.669071	3.22	480	2656.65	1.712	0.537835
Cigarette butts	S9C1111	d__Bacteria;p__Actinobacteriota;c__Actinomycetia;o__Actinomycetales;f__Microbacteriaceae;g__Microbacterium;s__	96.2035	3.21549	0.680382	3.6	272	1255.23	1.15832	0.516287
Cigarette butts	S9C1269	d__Bacteria;p__Actinobacteriota;c__Actinomycetia;o__Actinomycetales;f__Microbacteriaceae;g__Herbiconiux;s__	95.6811	1.59933	0.704838	3.57	110	308.524	0.863335	0.509124
Cigarette butts	S9C15729	d__Bacteria;p__Bacteroidota;c__Bacteroidia;o__Flavobacteriales;f__Flavobacteriaceae;g__Flavobacterium;s__	99.5351	0.353357	0.388005	3.95	46	130.52	1.06043	0.560874
Cigarette butts	S9C1651	d__Bacteria;p__Bacteroidota;c__Bacteroidia;o__Sphingobacteriales;f__Sphingobacteriaceae;g__Pedobacter;s__	97.4056	1.67464	0.44042	4.31	141	169.011	0.723227	0.548719
Cigarette butts	S9C2619	d__Bacteria;p__Bacteroidota;c__Bacteroidia;o__Sphingobacteriales;f__Sphingobacteriaceae;g__Mucilaginibacter;s__	97.4339	0.952381	0.442281	4.65	86	179.065	0.833172	0.552668
Cigarette butts	S9C907	d__Bacteria;p__Bacteroidota;c__Bacteroidia;o__Sphingobacteriales;f__Sphingobacteriaceae;g__Pedobacter;s__	92.9027	1.43541	0.408982	4.79	90	86.2866	1.00984	0.538062
Phyllosphere	S23C272	d__Bacteria;p__Deinococcota;c__Deinococci;o__Deinococcales;f__Deinococcaceae;g__Deinococcus;s__	94.7518	4.04255	0.713538	3.16	377	31439.4	1.57840795716857	0.522623033022094
Phyllosphere	S10C278	d__Bacteria;p__Proteobacteria;c__Gammaproteobacteria;o__Pseudomonadales;f__Pseudomonadaceae;g__Pseudomonas_B;s__Pseudomonas_B oryzihabitans_D	92.9884	3.9794	0.663504	4.04	671	745.333	1.16458771956194	0.535902573284913
Phyllosphere	S11C866	d__Bacteria;p__Actinobacteriota;c__Actinomycetia;o__Actinomycetales;f__Kineosporiaceae;g__Kineosporia;s__	93.4414	3.93694	0.697703	7.65	839	329.259	3.39639519404392	0.534806255608615
Phyllosphere	S28C2084	d__Bacteria;p__Proteobacteria;c__Gammaproteobacteria;o__Xanthomonadales;f__Xanthomonadaceae;g__UBA8801;s__	91.5119	3.83769	0.703507	3.93	416	1570.43	2.71845975597147	0.511492229804808
Phyllosphere	S7C41	d__Bacteria;p__Proteobacteria;c__Gammaproteobacteria;o__Pseudomonadales;f__Pseudomonadaceae;g__Pseudomonas_E;s__	94.7114	3.49092	0.619375	4.6	459	573.051	2.30141278796631	0.537291459228445
Phyllosphere	S26C9794	d__Bacteria;p__Actinobacteriota;c__Actinomycetia;o__Propionibacteriales;f__Propionibacteriaceae;g__Friedmanniella;s__	93.2642	3.22601	0.732623	3.99	49	2232.03	1.73784378969067	0.482774280836381
Phyllosphere	S8C663	d__Bacteria;p__Proteobacteria;c__Alphaproteobacteria;o__Rhizobiales;f__Rhizobiaceae;g__Agrobacterium;s__Agrobacterium sp001422245	97.4279	3.10692	0.574596	5.65	118	453.964	1.16140445571134	0.552010678321058
Phyllosphere	S8C351	d__Bacteria;p__Proteobacteria;c__Alphaproteobacteria;o__Sphingomonadales;f__Sphingomonadaceae;g__Novosphingobium;s__Novosphingobium sp004342985	92.2361	2.85552	0.657181	4.69	609	904.696	1.29506391660457	0.538410687388272
Phyllosphere	S4C1595	d__Bacteria;p__Proteobacteria;c__Gammaproteobacteria;o__Enterobacterales;f__Enterobacteriaceae;g__Rosenbergiella;s__Rosenbergiella sp002752555	90.5639	2.83152	0.476166	3.93	292	27.2736	1.88290623433626	0.565715969030736
Phyllosphere	S8C610	d__Bacteria;p__Proteobacteria;c__Alphaproteobacteria;o__Sphingomonadales;f__Sphingomonadaceae;g__Sphingobium;s__Sphingobium yanoikuyae	96.6894	2.57214	0.650199	4.3	367	605.21	0.664469399768846	0.539058281429565
Phyllosphere	S16C3156	d__Bacteria;p__Proteobacteria;c__Alphaproteobacteria;o__Sphingomonadales;f__Sphingomonadaceae;g__Sphingomonas;s__	97.1047	2.55973	0.679979	2.98	39	107.612	4.13008332665112	0.540009384966394
Phyllosphere	S26C97	d__Bacteria;p__Proteobacteria;c__Gammaproteobacteria;o__Burkholderiales;f__Burkholderiaceae;g__Variovorax;s__	97.301	2.35425	0.695613	4.7	210	468.035	2.17638719333007	0.515296753465717
Phyllosphere	S18C1973	d__Bacteria;p__Proteobacteria;c__Gammaproteobacteria;o__Xanthomonadales;f__Rhodanobacteraceae;g__Luteibacter;s__	96.731	2.28448	0.645548	4.35	61	2027.3	2.92307342862124	0.54555515437515
Phyllosphere	S31C48	d__Bacteria;p__Actinobacteriota;c__Actinomycetia;o__Actinomycetales;f__Micrococcaceae;g__NCCP-1664;s__	93.945	2.27064	0.697093	3.46	242	137.833	2.78257119334741	0.521211420010519
Phyllosphere	S22C325	d__Bacteria;p__Cyanobacteria;c__Cyanobacteriia;o__Cyanobacteriales;f__Chroococcidiopsidaceae;g__;s__	99.1111	2.15509	0.445243	7.01	465	985.032	13.0079519061033	0.552944920248286
Phyllosphere	S21C1585	d__Bacteria;p__Proteobacteria;c__Alphaproteobacteria;o__Rhizobiales;f__Beijerinckiaceae;g__RH-AL1;s__	90.2821	2.14211	0.689563	3.24	255	172.602	3.98596597858191	0.52088426132026
Phyllosphere	S17C96	d__Bacteria;p__Proteobacteria;c__Gammaproteobacteria;o__Enterobacterales;f__Enterobacteriaceae;g__Erwinia;s__Erwinia billingiae	97.7291	2.08561	0.539524	5.58	540	61508.2	1.74399466377968	0.578812378572495
Phyllosphere	S12C325	d__Bacteria;p__Cyanobacteria;c__Cyanobacteriia;o__Cyanobacteriales;f__Chroococcidiopsidaceae;g__;s__	98.4444	1.96296	0.445309	6.39	445	92.164	12.0911768460161	0.54975522995855
Phyllosphere	S16C598	d__Bacteria;p__Firmicutes;c__Bacilli;o__Staphylococcales;f__Staphylococcaceae;g__Staphylococcus;s__Staphylococcus nepalensis	92.9291	1.65746	0.328794	2.63	199	84.5459	1.04109238223118	0.528073204854691
Phyllosphere	S26C472	d__Bacteria;p__Actinobacteriota;c__Actinomycetia;o__Actinomycetales;f__Microbacteriaceae;g__Planctomonas;s__	90.6566	1.5873	0.714357	3.2	330	427.983	1.91734186217353	0.50180672635428
Phyllosphere	S8C1254	d__Bacteria;p__Proteobacteria;c__Gammaproteobacteria;o__Pseudomonadales;f__Pseudomonadaceae;g__Pseudomonas_E;s__Pseudomonas_E coleopterorum	96.6664	1.54983	0.622485	4.52	186	12200.3	2.24093389663004	0.54473035821341
Phyllosphere	S9C1439	d__Bacteria;p__Cyanobacteria;c__Cyanobacteriia;o__Cyanobacteriales;f__Chroococcidiopsidaceae;g__Chroococcidiopsis;s__	92.7407	1.52546	0.425784	4.7	640	438.623	9.29804705629831	0.55004797779334
Phyllosphere	S6C568	d__Bacteria;p__Proteobacteria;c__Gammaproteobacteria;o__Enterobacterales;f__Enterobacteriaceae;g__Pantoea;s__Pantoea endophytica	97.5372	1.47541	0.548396	4.73	91	757.039	2.7375190795784	0.553491887534399
Phyllosphere	S31C2557	d__Bacteria;p__Proteobacteria;c__Gammaproteobacteria;o__Pseudomonadales;f__Moraxellaceae;g__Acinetobacter;s__Acinetobacter johnsonii	93.5048	1.43322	0.41918	2.75	392	244.864	0.634140869150897	0.56454049349002
Phyllosphere	S21C75	d__Bacteria;p__Proteobacteria;c__Alphaproteobacteria;o__Caulobacterales;f__Caulobacteraceae;g__Brevundimonas;s__Brevundimonas vesicularis	98.2487	1.40693	0.664684	2.68	30	717.733	3.01451212451207	0.541269504314668
Phyllosphere	S15C354	d__Bacteria;p__Proteobacteria;c__Gammaproteobacteria;o__Xanthomonadales;f__Xanthomonadaceae;g__Xanthomonas;s__Xanthomonas translucens	94.48	1.33142	0.688294	3.74	253	128.134	3.96853451010145	0.524136934386797
Phyllosphere	S20C3632	d__Bacteria;p__Proteobacteria;c__Alphaproteobacteria;o__Sphingomonadales;f__Sphingomonadaceae;g__Allosphingosinicella;s__	96.6733	1.30435	0.660044	2.87	46	71.5636	3.06769	0.535385182728625
Phyllosphere	S24C984	d__Bacteria;p__Cyanobacteria;c__Cyanobacteriia;o__Cyanobacteriales;f__Chroococcidiopsidaceae;g__Chroococcidiopsis;s__	92.4769	1.2963	0.432561	4.35	479	9502.05	11.2351730261315	0.546255989443244
Phyllosphere	S26C162	d__Bacteria;p__Actinobacteriota;c__Actinomycetia;o__Actinomycetales;f__Quadrisphaeraceae;g__Pseudokineococcus;s__Pseudokineococcus lusitanus	90.8671	1.25241	0.772342	3.34	500	1486.37	2.11436854265539	0.46482211822365
Phyllosphere	S6C321	d__Bacteria;p__Proteobacteria;c__Gammaproteobacteria;o__Xanthomonadales;f__Xanthomonadaceae;g__Stenotrophomonas;s__	96.2254	1.14655	0.66684	3.61	371	252.683	2.01275348604515	0.540029098841869
Phyllosphere	S19C144	d__Bacteria;p__Proteobacteria;c__Gammaproteobacteria;o__Burkholderiales;f__Burkholderiaceae;g__Xylophilus;s__Xylophilus sp001421705	94.0031	1.14486	0.696896	3.79	144	1378.62	1.71424826036489	0.518887732490252
Phyllosphere	S19C821	d__Bacteria;p__Proteobacteria;c__Gammaproteobacteria;o__Pseudomonadales;f__Pseudomonadaceae;g__Pseudomonas_E;s__Pseudomonas_E sp002379585	91.903	1.12259	0.621088	4.66	87	81.5593	3.04524739383744	0.543205583007739
Phyllosphere	S12C440	d__Bacteria;p__Proteobacteria;c__Gammaproteobacteria;o__Enterobacterales;f__Enterobacteriaceae;g__Pantoea;s__Pantoea eucrina	99.071	0.994536	0.565169	3.69	35	246.051	1.23069081066295	0.544831397345337
Phyllosphere	S19C3621	d__Bacteria;p__Proteobacteria;c__Alphaproteobacteria;o__Sphingomonadales;f__Sphingomonadaceae;g__Sphingomonas_I;s__	96.2649	0.904977	0.677143	3.03	86	419.773	3.19507940612691	0.521730060659971
Phyllosphere	S26C11809	d__Bacteria;p__Bacteroidota;c__Bacteroidia;o__Cytophagales;f__Hymenobacteraceae;g__Hymenobacter;s__	99.4048	0.892857	0.600181	4.96	20	58.7292	1.80779643570012	0.552619928436826
Phyllosphere	S31C97	d__Bacteria;p__Proteobacteria;c__Gammaproteobacteria;o__Burkholderiales;f__Burkholderiaceae;g__Variovorax;s__	96.8847	0.837227	0.697646	4.46	243	388.302	1.27538060331172	0.513050598098821
Phyllosphere	S1C321	d__Bacteria;p__Proteobacteria;c__Gammaproteobacteria;o__Xanthomonadales;f__Xanthomonadaceae;g__Stenotrophomonas;s__	97.0453	0.807471	0.665991	3.66	362	1551.07	2.10815299497496	0.540075958501743
Phyllosphere	S28C206	d__Bacteria;p__Proteobacteria;c__Gammaproteobacteria;o__Pseudomonadales;f__Pseudomonadaceae;g__Pseudomonas_E;s__	97.5289	0.737898	0.659303	5.33	169	4065.49	1.32083471438157	0.531290243591768
Phyllosphere	S8C2934	d__Bacteria;p__Proteobacteria;c__Alphaproteobacteria;o__Rhizobiales;f__Rhizobiaceae;g__Agrobacterium;s__Agrobacterium sp900473305	95.1063	0.726392	0.58359	3.91	59	127.763	0.914164760118069	0.544987268840919
Phyllosphere	S13C134	d__Bacteria;p__Proteobacteria;c__Gammaproteobacteria;o__Pseudomonadales;f__Pseudomonadaceae;g__Pseudomonas_E;s__	95.2746	0.71532	0.606832	4.8	51	15.8811	2.71836823161612	0.542790723017652
Phyllosphere	S8C1000	d__Bacteria;p__Proteobacteria;c__Gammaproteobacteria;o__Pseudomonadales;f__Pseudomonadaceae;g__Pseudomonas_E;s__Pseudomonas_E sp005233515	99.0625	0.700251	0.60118	5.62	51	377.252	1.40892223837167	0.553247331187144
Phyllosphere	S6C1287	d__Bacteria;p__Bacteroidota;c__Bacteroidia;o__Sphingobacteriales;f__Sphingobacteriaceae;g__Pedobacter;s__Pedobacter agri	98.0861	0.637959	0.379343	4.72	21	48.8509	1.06501313248698	0.540820903212177
Phyllosphere	S24C97	d__Bacteria;p__Proteobacteria;c__Gammaproteobacteria;o__Burkholderiales;f__Burkholderiaceae;g__Variovorax;s__	96.8847	0.623053	0.697577	4.48	223	1748.36	1.16936934783549	0.511932136650244
Phyllosphere	S8C22416	d__Bacteria;p__Proteobacteria;c__Gammaproteobacteria;o__Xanthomonadales;f__Xanthomonadaceae;g__Stenotrophomonas;s__	99.454	0.488506	0.676413	3.83	24	416.63	3.30092465925789	0.532853433236031
Phyllosphere	S6C3200	d__Bacteria;p__Proteobacteria;c__Alphaproteobacteria;o__Sphingomonadales;f__Sphingomonadaceae;g__Sphingomicrobium;s__	96.963	0.442478	0.686563	2.62	195	1137.02	4.38059238385154	0.526748811002866
Phyllosphere	S2C155	d__Bacteria;p__Proteobacteria;c__Gammaproteobacteria;o__Pseudomonadales;f__Pseudomonadaceae;g__Pseudomonas_E;s__Pseudomonas_E amygdali	100	0.4329	0.582343	5.91	59	18648.8	1.66950143444895	0.553580268372087
Phyllosphere	S9C384	d__Bacteria;p__Proteobacteria;c__Gammaproteobacteria;o__Xanthomonadales;f__Xanthomonadaceae;g__Xanthomonas;s__	96.2636	0.362319	0.618763	2.98	114	80.3846	6.16690966682238	0.546592521542077
Phyllosphere	S22C1322	d__Bacteria;p__Proteobacteria;c__Gammaproteobacteria;o__Enterobacterales;f__Enterobacteriaceae;g__Pantoea;s__Pantoea agglomerans	93.6248	0.355191	0.551599	4.35	43	280.052	2.00371286420908	0.5535703139752
Phyllosphere	S21C8289	d__Bacteria;p__Proteobacteria;c__Alphaproteobacteria;o__Sphingomonadales;f__Sphingomonadaceae;g__Sphingobium;s__	98.7697	0.341297	0.629369	3.22	27	116.152	1.5850896248797	0.545664127352037
Phyllosphere	S5C821	d__Bacteria;p__Proteobacteria;c__Gammaproteobacteria;o__Pseudomonadales;f__Pseudomonadaceae;g__Pseudomonas_E;s__Pseudomonas_E sp002379585	94.9452	0.300457	0.621023	4.37	455	459.572	1.3374842158651	0.547415243286766
Phyllosphere	S27C178	d__Bacteria;p__Bacteroidota;c__Bacteroidia;o__Flavobacteriales;f__Weeksellaceae;g__Chryseobacterium;s__	100	0.0169033	0.407809	3.66	117	27.9324	0.47613003070228	0.547921104214958
Phyllosphere	S9C670	d__Bacteria;p__Proteobacteria;c__Gammaproteobacteria;o__Burkholderiales;f__Burkholderiaceae;g__Massilia;s__Massilia sp012849555	97.8752	0	0.671557	5.57	125	1019.08	4.77573210306182	0.528225602301964
Phyllosphere	S8C7878	d__Bacteria;p__Proteobacteria;c__Gammaproteobacteria;o__Burkholderiales;f__Burkholderiaceae;g__KS-M25;s__	99.5327	0	0.626513	4.83	78	12.5791	2.74957218019615	0.534511674131447
Soil	S25C4985	d__Bacteria;p__Acidobacteriota;c__Blastocatellia;o__Pyrinomonadales;f__Pyrinomonadaceae;g__QHXN01;s__	94.6581	4.53941	0.666741	6.47	43	2157.7	4.77666786915187	0.535941203471015
Soil	S27C1063	d__Bacteria;p__Acidobacteriota;c__Blastocatellia;o__Pyrinomonadales;f__Pyrinomonadaceae;g__UBA11741;s__	94.8718	3.84615	0.548249	4.81	85	4.99155	8.15271112215924	0.529680602583013
Soil	S5C2952	d__Bacteria;p__Acidobacteriota;c__Blastocatellia;o__Pyrinomonadales;f__Pyrinomonadaceae;g__PSRF01;s__	95.3941	3.4188	0.55254	6.51	89	1573.91	7.90879130729408	0.546173118974706
Soil	S12C2211	d__Bacteria;p__Proteobacteria;c__Alphaproteobacteria;o__Rhizobiales;f__Xanthobacteraceae;g__Bradyrhizobium;s__	90.1826	3.10252	0.64038	3.97	399	8927.39	6.03917501937738	0.529909937243545
Soil	S38C230	d__Bacteria;p__Proteobacteria;c__Alphaproteobacteria;o__Rhodospirillales;f__UXAT02;g__SSA4;s__	90.2913	2.91262	0.339877	2.26	440	26078.7	7.11815143754621	0.526123982606466
Soil	S17C3767	d__Bacteria;p__Actinobacteriota;c__Thermoleophilia;o__Solirubrobacterales;f__70-9;g__;s__	90.2299	2.87356	0.698382	2.26	67	2762.93	5.36921665179667	0.525948368477958
Soil	S24C795	d__Bacteria;p__Nitrospirota;c__Nitrospiria;o__Nitrospirales;f__Nitrospiraceae;g__Nitrospira_F;s__	94.0341	2.72727	0.550505	3.19	432	768.319	18.3950706606943	0.549010863009918
Soil	S36C1516	d__Bacteria;p__Actinobacteriota;c__Actinomycetia;o__Actinomycetales;f__Microbacteriaceae;g__Agromyces;s__	92.79	2.65432	0.699175	3.11	316	8972.44	1.16237637232008	0.50135219625984
Soil	S21C1353	d__Bacteria;p__Bacteroidota;c__Bacteroidia;o__AKYH767;f__2-12-FULL-35-15;g__;s__	93.5714	2.63492	0.364909	4.75	790	7.99663	2.88739112977105	0.545436432939609
Soil	S5C2601	d__Bacteria;p__Acidobacteriota;c__Blastocatellia;o__Pyrinomonadales;f__Pyrinomonadaceae;g__PSRF01;s__	97.4359	2.5641	0.554378	5.67	61	240.857	11.4938241102066	0.54505117497669
Soil	S18C928	d__Bacteria;p__Acidobacteriota;c__Thermoanaerobaculia;o__Gp7-AA8;f__Gp7-AA8;g__QHVT01;s__	97.8632	2.5641	0.660159	5.56	195	661.571	4.31786909723372	0.525952402955594
Soil	S16C3843	d__Bacteria;p__Proteobacteria;c__Gammaproteobacteria;o__Methylococcales;f__Methylomonadaceae;g__Methylomicrobium;s__	90.2913	2.26537	0.409187	1.59	202	28.5445	5.31688114685324	0.55076721467357
Soil	S18C1413	d__Bacteria;p__Eisenbacteria;c__RBG-16-71-46;o__RBG-16-71-46;f__RBG-16-71-46;g__;s__	95.6044	2.1978	0.677788	4.29	26	96.4681	4.7871345278547	0.520433092573061
Soil	S34C132	d__Bacteria;p__Actinobacteriota;c__Actinomycetia;o__Mycobacteriales;f__Mycobacteriaceae;g__Mycobacterium;s__	92.4957	1.93182	0.664719	4.35	635	11269.8	4.03265916175645	0.527383169632659
Soil	S5C8440	d__Bacteria;p__Bacteroidota;c__Bacteroidia;o__Chitinophagales;f__Chitinophagaceae;g__;s__	97.0443	1.72414	0.453384	5.35	37	11.6196	5.24370363801787	0.553514038468275
Soil	S34C257	d__Bacteria;p__Proteobacteria;c__Gammaproteobacteria;o__UBA5335;f__UBA5335;g__;s__	90.2666	1.64319	0.579368	2.74	293	129.078	26.358004850715	0.58006997116147
Soil	S29C162	d__Bacteria;p__Actinobacteriota;c__Actinomycetia;o__Actinomycetales;f__Micrococcaceae;g__Pseudarthrobacter;s__Pseudarthrobacter sp009741265	90	1.19721	0.663389	3.56	471	11016.7	0.626535603947716	0.535354683126133
Soil	S18C1674	d__Bacteria;p__Actinobacteriota;c__Thermoleophilia;o__Solirubrobacterales;f__70-9;g__;s__	91.5948	0	0.691635	1.84	23	585.307	10.2521420799401	0.535522604269082

## Sheet: Supplementary Data 2
Life history traits and other functional genes	Associated metagenomic community aggregated traits used in this study	CSR [1]	CSR [2]	YAS [3]
Amino acid, fatty acid and nucleotide synthesis	> eggNOG category and KEGG pathway modules associated with amino acid, lipid and nucleotide metabolism			Y
Chaperons	> Chaperons genes: As detailed in Supplementary Data 3 (Finn et al., 2020. Appl. Soil Ecol. doi: 10.1016/j.apsoil.2019.103483)			S
Siderophores	> KEGG pathway: Biosynthesis of siderophore group nonribosomal peptides	C		A
Oligosaccharides degradation enzymes	> Genes associated with Oligosaccharides degradation among GH and AA genes as detailed in Supplementary Data 4 (Piton et al., 2023. Nat. Microbiol. doi: 10.1038/s41564-023-01465-0)
Carbohydrate central metabolism	> KEGG pathway: Central carbohydrate metabolism			Y
Primary metabolism	> eggNOG categories : F-Nucleotide transport and metabolism, J-Translation and ribosomes, D-Cell cycling, E-Aminoacid transport and metabolism, H-Coenzyme transport and metabolism and A-RNA processing and modification; KEGG pathways: Purine, Cysteine, Methionine, Arginine, Proline and Lysinemetabolism, Proteosome, cofactors and vitamins metabolisms and Ribosome, AminoacyI tRNA, RNA and DNApolymer…
Genome size	> Average genome size	C	R
Complex polymers degradation enzymes	> Genes associated with Lignin degradation among GH and AA genes as detailed in Supplementary Data 4 (Piton et al., 2023. Nat. Microbiol. doi: 10.1038/s41564-023-01465-0)			A
Fungal biomass degradation enzymes	> Genes associated with Chitin and Glucan degradation among GH and AA genes as detailed in Supplementary Data 4 (Piton et al., 2023. Nat. Microbiol. doi: 10.1038/s41564-023-01465-0)
Antibiotic	> Antibiotic Resistance Genes	C	C
Pathogenic interactions with human	> Virulence factor gene
Sporulation	> Sporulation genes: As detailed in Supplementary Data 3 (Browne et al., 2021. Genome Biol. doi: 10.1186/s13059-021-02428-6)	R	S
Biofilm formation and adhesion	> Biofilm formation and adhesion genes: As detailed in Supplementary Data 2 and Supplementary Data 3 (Cania et al., 2020. Front. Microbiol. doi: 10.3389/fmicb.2020.00568; Graham et. al., 2018. ISME J. doi: 10.1038/s41396-018-0091-3)	S	S	S
Membrane synthesis and repair	> eggNOG categories: M-Cell wall, membrane and envelope, KEGG pathways: Lipid and lipopolysaccharide metabolism			S
rRNA gene copies	> Average rRNA copy number	R	C
Motility	> eggNOG category: N-Motility		R	A
Chemotaxis	> Chemotaxis gene: As detailed in Supplementary Data 2 and Supplementary Data 3 (Piton et al., 2023. Nat. Microbiol. doi: 10.1038/s41564-023-01465-0; Graham et. al., 2018. ISME J. doi: 10.1038/s41396-018-0091-3)			S
Sigma factor	> σ‌ factor genes: As detailed in Supplementary Data 3 (Chávez et al., 2020. J. Bacteriol. doi: 10.1128/jb.00413-20)
Osmolytes	> KEGG Orthology associated with Trehalose and glycine betaine (Malik et al., 2019. ISME J. doi: 10.1038/s41396-019-0484-y)			S
Exoenzymes (All)	> GH and AA genes in global metabolism as detailed in Supplementary Data 4 (Piton et al., 2023. Nat. Microbiol. doi: 10.1038/s41564-023-01465-0)		S	A
Bacterial biomass degradation enzyme	> Genes associated with Peptidoglycan degradation as detailed in Supplementary Data 4 (Piton et al., 2023. Nat. Microbiol. doi: 10.1038/s41564-023-01465-0)
Uptake system	> KEGG pathway associated with transport systems		S	A
Quorum sensing	> Quorum sensing genes: As detailed in Supplementary Data 2 (Du et al., 2021. Sci. of .Tot. Env. doi: 10.1016/j.scitotenv.2020.144509)
[1] Fierer et al., 2017. Nat. Rev. Microbiol. doi: 10.1038/nrmicro.2017.87; [2] Krause et al., 2014. Front. Microbiol. doi: 10.3389/fmicb.2014.00251; [3] Malik et al., 2019. ISME J. doi: 10.1038/s41396-019-0510-0

## Sheet: Supplementary Data 3
KO	Gene	Process
K07116	pvdQ-quiP	Quorum sensing
K13075	ahlD-aiiA-attM-blcC
K11530	lsrG
K11531	lsrR
K20345	blpB
K07181	PDE
K13243	PDE
K13244	PDE
K13245	PDE
K13246	PDE
K13593	PDE
K14051	gmr-PDE
K20962	PDE
K20963	PDE
K20964	PDE
K20965	PDE
K20966	PDE
K21024	PDE
K21086	PDE
K21090	PDE
K07782	sdiA
K10913	hapR-luxR-litR
K10916	cqsS
K15850	luxN
K15852	luxR-vanR
K18098	bjaR1-rpaR-rhiR
K18099	rhlR-phzR
K18304	lasR
K19666	solR-cepR-tofR
K19731	cciR
K19733	sinR-raiR-avsR
K19734	expR
K19735	pqsR
K20252	cinR
K20253	bisR
K20263	fusK
K20334	cviR
K20540	cepR2vjbR
K10555	lsrB
K10556	lsrC
K10557	lsrD
K10558	lsrA-ego
K10909	luxQ
K10910	luxP
K11216	lsrK
K07706	agrC-blpH-fsrC
K07707	agrA-blpR-fsrA
K20339	agrC2
K20340	agrA2
K12294	comD
K20387	cylR1
K10715	rpfC
K13815	rpfG
K20487	nisK-spaK
K18004	pqsL
K15580	oppA-mppA
K00655	hdtS
K10915	cqsA
K13060	lasI-luxl
K13061	rhlI-phzI-solI-cepI-tofI
K13062	ainS-luxM
K18096	bjaI-rpaI-braI-rhiI
K20248	cinI
K20249	raiIcciI
K20250	cciI
K22954	luxI
K22955	traI-avsI
K22956	expI-esaI
K22957	cviI
K07173	luxS
K03100	lepB
K07800	agrD
K07813	agrB
K20343	blpC
K20344	blpA-lagD
K20379	cad
K13069	DGC
K13590	DGC
K18967	DGC
K18968	DGC
K20954	DGC
K20955	DGC
K20956	DGC
K20957	DGC
K20958	DGC
K20959	DGC
K20960	DGC
K20961	DGC
K21019	DGC
K21020	DGC
K21021	DGC
K21022	DGC
K21023	DGC
K21084	DGC
K21085	DGC
K21088	DGC
K02251	comQ
K02253	comX
K12292	comA
K12293	comB
K12415	comC
K20383	cylLL
K20385	cylM
K20386	cylB
K20384	cylLS
K13816	rpfF
K21688	rpfB
K20378	iad1
K20376	prgQ
K20482	nisA-spaS-epiA
K20483	nisB-spaB-epiB
K20484	nisC-spaC-epiC
K20485	nisT-spaT
K20486	nisP-epiP
K08777	nprB
K06352	phrA
K06353	phrC
K06354	phrE
K06355	phrF
K06356	phrG
K06358	phrK
K20389	phrH
K12257	secDF
K04750	phnB
K06193	phnA
K17940	pqsH
K18000	pqsA
K18001	pqsB
K18002	pqsC
K18003	pqsD
K20257	pqsE
K11931	pgaB	Biofilm formation and adhesion
K11935	pgaA
K11936	pgaC
K11937	pgaD
K12148	bssS
K12687	flu
K13650	mcbA
K13654	mcbR
K4334	csgB
K4336	csgC
K04335	csgA
K00575	cheR	Chemotaxis
K02556	motA
K02557	motB
K03406	mcp
K03407	cheA
K03408	cheW
K03412	cheB
K03413	cheY
K03415	cheV
K13924	cheBR

## Sheet: Supplementary Data 4
COG	Gene	Process
COG0459	groEL	Chaperons
C0G0443	dnaK
COG0484	dnaJ
COG0535	skfB	Sporulation
COG0700	spmB
COG1366	spoIIAA
COG1873	ylmC
COG2002	abrB
COG2032	sodC
COG2088	spoVG
COG2172	rsbW
COG2208	rsbU
COG2359	spoVS
COG2385	spoIID
COG2715	spmA
COG2718	yeaH
COG3546	cotJC
COG3773	cwlJ
COG3854	spoIIIAA
COG3858	yaaH
COG3874	ytfJ
COG5018	kapD
COG5337	cotH
COG5401	gerM
COG5577	cotF
COG1596	wcaB and wzA	Biofilm formation and adhesion
COG0110	wcaF
COG3524	psE and RkpR
COG2327	wcaK
COG0643	cheA	Chemotaxis
COG0784	cheY
COG0835	cheW
COG2201	cheB
COG1406	cheX
COG1871	cheD
COG0840	Methyl-accepting chemotaxis proteins
COG1352	Methyl-accepting chemotaxis proteins
COG0568	σ‌D, σ‌S and σ‌H	Sigma factor
COG1191	σ‌F and σ‌B
COG1508	σ‌N
COG1595	extracytoplasmic function o factors

## Sheet: Supplementary Data 5
Cazy family	Process
GH12	Cellulose
GH44	Cellulose
GH45	Cellulose
GH48	Cellulose
GH5	Cellulose
GH6	Cellulose
GH7	Cellulose
GH8	Cellulose
GH9	Cellulose
AA16	Cellulose
AA9	Cellulose
AA10	Cellulose, Chitin
AA15	Cellulose, Chitin
GH18	Chitin
GH19	Chitin
GH85	Chitin
AA11	Chitin
GH66	Dextran
GH70	Dextran
GH32	Fructan
GH68	Fructan
GH128	Glucan
GH17	Glucan
GH55	Glucan
GH64	Glucan
GH81	Glucan
AA1	Lignin
AA12	Lignin
AA2	Lignin
AA3	Lignin
AA4	Lignin
AA5	Lignin
AA6	Lignin
AA8	Lignin
GH100	Mixed
GH29	Mixed
GH35	Mixed
GH42	Mixed
GH46	Mixed
GH49	Mixed
GH59	Mixed
GH71	Mixed
GH75	Mixed
GH76	Mixed
GH97	Mixed
GH1	Oligosaccharides
GH2	Oligosaccharides
GH20	Oligosaccharides
GH3	Oligosaccharides
GH31	Oligosaccharides
GH4	Oligosaccharides
AA7	Oligosaccharides
GH102	Peptidoglycan
GH103	Peptidoglycan
GH104	Peptidoglycan
GH108	Peptidoglycan
GH22	Peptidoglycan
GH23	Peptidoglycan
GH24	Peptidoglycan
GH25	Peptidoglycan
GH73	Peptidoglycan
GH13	Starch/Glycogen
GH14	Starch/Glycogen
GH15	Starch/Glycogen
GH57	Starch/Glycogen
GH65	Starch/Glycogen
AA13	Starch/Glycogen
GH10	Xylan
GH11	Xylan
GH30	Xylan
AA14	Xylan
